# Supplementary material for: Structural and mechanistic insights into ribosomal ITS2 RNA processing by nuclease-kinase machinery
Source: eLife. 2024 Jan 5;12:RP86847. doi: 10.7554/eLife.86847 (PMC10942766; doi:10.7554/eLife.86847)
Supplement: Figure 1—source data 5. [file elife-86847-fig1-data5.zip]

Archive with 2 entries (2 files):
- Figure 1-source data 5.JPG
- Figure 1-soucre data 6.zip
