# Supplementary material for: Structural and mechanistic insights into ribosomal ITS2 RNA processing by nuclease-kinase machinery
Source: eLife. 2024 Jan 5;12:RP86847. doi: 10.7554/eLife.86847 (PMC10942766; doi:10.7554/eLife.86847)
Supplement: Figure 5—figure supplement 4—source data 1. [file elife-86847-fig5-figsupp4-data1.zip]

Archive with 2 entries (2 files):
- Figure 5-figure supplement 4-source data 1-1.jpg
- Figure 5-figure supplement 4-source data 1-2.jpg
